# Supplementary material for: Characterization of the antibacterial activity of Bald’s eyesalve against drug resistant Staphylococcus aureus and Pseudomonas aeruginosa
Source: PLoS One. 2018 Nov 28;13(11):e0208108. doi: 10.1371/journal.pone.0208108 (PMC6261618; doi:10.1371/journal.pone.0208108)
Supplement: S1 Table — (XLSX) [file pone.0208108.s004.xlsx]

## Sheet: Table S1
S1 Table. pH and ethanol % v/v of Bald's eyesalve formulations.
				Average
Formulation	Replicate No.	pH	Ethanol % v/v	pH	Ethanol % v/v
ES-O	1	5.41	2.86	5.3725	2.695
	2	5.39	2.39
	3	5.34	2.92
	4	5.35	2.61
ES-L	1	5.53	2.93	5.4325	2.755
	2	5.38	2.51
	3	5.37	2.8
	4	5.45	2.78
ES-GB	1	5.46	3.76	5.45	3.725
	2	5.47	3.49
	3	5.43	3.91
	4	5.44	3.74
ES-GBBr	1	5.29	4.11	5.42	3.7875
	2	5.46	3.77
	3	5.45	3.74
	4	5.48	3.53
ES-GBr	1	5.09	3.63	5.0125	3.8325
	2	5	3.81
	3	5	3.69
	4	4.96	4.2
ES-G	1	5.12	3.54	5.0825	3.67
	2	5.09	3.87
	3	5.1	3.61
	4	5.02	3.66
